# Supplementary material for: Early Exposure of Kidney Transplant Recipients with Chronic Antibody-Mediated Rejection to Tocilizumab—A Preliminary Study
Source: J Clin Med. 2023 Nov 17;12(22):7141. doi: 10.3390/jcm12227141 (PMC10672331; doi:10.3390/jcm12227141)
Supplement: Supplementary file 1 [file jcm-12-07141-s001.zip]

Archive with 1 entries (1 files):
- jcm-2639276-supplementary.pdf
